# Supplementary material for: A global moderate resolution dataset of gross primary production of vegetation for 2000–2016
Source: Sci Data. 2017 Oct 24;4:170165. doi: 10.1038/sdata.2017.165 (PMC5667571; doi:10.1038/sdata.2017.165)
Supplement: Supplementary file 1 [file sdata2017165-isa1.zip]

Archive with 3 entries (3 files):
- i_Investigation.txt
- s_study_Zhang.txt
- a_assay_Zhang.txt
