# Supplementary material for: A global moderate resolution dataset of gross primary production of vegetation for 2000–2016
Source: Sci Data. 2017 Oct 24;4:170165. doi: 10.1038/sdata.2017.165 (PMC5667571; doi:10.1038/sdata.2017.165)
Supplement: Supplementary file 1 [file sdata2017165-isa1.zip › i_Investigation.txt]

# Investigation File generated for Scientific Data with Investigation File Authoring Tool version 0.1.0 on 19/10/2017 - This metadata file is CC0
ONTOLOGY SOURCE REFERENCE
Term Source Name	OMIT	ERO	OBI	ENVO
Term Source File	http://data.bioontology.org/ontologies/OMIT	http://data.bioontology.org/ontologies/ERO	http://data.bioontology.org/ontologies/OBI	http://data.bioontology.org/ontologies/ENVO
Term Source Version	OBO 4.0-12122013-2338	2013-08-02	2014-08-18	
Term Source Description	Ontology for MicroRNA Target	Eagle-I Research Resource Ontology	Ontology for Biomedical Investigations	Environment Ontology
INVESTIGATION
Investigation Identifier
Investigation Title
Investigation Description
Investigation Submission Date
Investigation Public Release Date
INVESTIGATION PUBLICATIONS
Investigation PubMed ID
Investigation Publication DOI
Investigation Publication Author List
Investigation Publication Title
Investigation Publication Status
Investigation Publication Status Term Accession Number
Investigation Publication Status Term Source REF
INVESTIGATION CONTACTS
Investigation Person Last Name
Investigation Person Mid Initials
Investigation Person First Name
Investigation Person Address
Investigation Person Phone
Investigation Person Fax
Investigation Person Email
Investigation Person Affiliation
Investigation Person Roles
Investigation Person Roles Term Accession Number
Investigation Person Roles Term Source REF
STUDY
Study Identifier	10.1038/sdata.2017.165
Study Title	A global moderate resolution dataset of gross primary production of vegetation for 2000–2016
Study Submission Date	31/05/2017
Study Public Release Date	24/10/2017
Study Description	http://www.nature.com/articles/sdata2017165#abstract
Study File Name	s_study_Zhang.txt
Comment[Subject Keywords]	/;///;//
Comment[Manuscript Licence]	CC BY-4.0
Comment[Experimental Metadata Licence]	CC0
Comment[Supplementary Information File Name]		Supplementary Information
Comment[Supplementary Information File Type]	x-zip-compressed	vnd.openxmlformats-officedocument.wordprocessingml.document
Comment[Supplementary Information File URL]	http://www.nature.com/articles/sdata2017165#supplementary-information	http://www.nature.com/articles/sdata2017165#supplementary-information
Comment[Data Repository]	PANGAEA;figshare
Comment[Data Record Accession]	doi:10.1594/PANGAEA.879560;doi:10.6084/m9.figshare.c.3789814
Comment[Data Record URI]	https://doi.org/10.1594/PANGAEA.879560;https://doi.org/10.6084/m9.figshare.c.3789814
STUDY DESIGN DESCRIPTORS
Study Design Type	data integration objective	time series design	modeling and simulation objective
Study Design Type Term Accession Number	ERO:0100092	OBI:0500020	ERO:0100102
Study Design Type Term Source REF	ERO	OBI	ERO
STUDY PUBLICATIONS
Study PubMed ID	""
Study Publication DOI	doi:10.1016/j.rse.2016.05.015
Study Publication Author List	""
Study Publication Title	Consistency between sun-induced chlorophyll fluorescence and gross primary production of vegetation in North America
Study Publication Status	published
Study Publication Status Term Accession Number	
Study Publication Status Term Source REF	
STUDY FACTORS
Study Factor Name
Study Factor Type
Study Factor Type Term Accession Number
Study Factor Type Term Source REF
STUDY ASSAYS
Study Assay Measurement Type	ecosystem-wide photosynthesis
Study Assay Measurement Type Term Accession Number	ENVO:02500007
Study Assay Measurement Type Term Source REF	ENVO
Study Assay Technology Type	computational modeling technique
Study Assay Technology Type Term Accession Number	ERO:0001251
Study Assay Technology Type Term Source REF	ERO
Study Assay Technology Platform	""
Study Assay File Name	a_assay_Zhang.txt
STUDY PROTOCOLS
Study Protocol Name	Data Processing	Vegetation Photosynthesis Model (VPM) description	Resolution modeling
Study Protocol Type	information processor function	computational modeling technique	computational modeling technique
Study Protocol Type Term Accession Number	OBI:0000392	ERO:0001251	ERO:0001251
Study Protocol Type Term Source REF	OBI	ERO	ERO
Study Protocol Description			
Study Protocol URI			
Study Protocol Version			
Study Protocol Parameters Name			
Study Protocol Parameters Name Term Accession Number			
Study Protocol Parameters Name Term Source REF			
Study Protocol Components Name			
Study Protocol Components Type			
Study Protocol Components Type Term Accession Number			
Study Protocol Components Type Term Source REF			
STUDY CONTACTS
Study Person Last Name	Zhang	Xiao	Wu	Zhou	Zhang	Qin	Dong
Study Person First Name	Yao	Xiangming	Xiaocui	Sha	Geli	Yuanwei	Jinwei
Study Person Mid Initials							
Study Person Email	yaozhang@ou.edu	xiangming.xiao@ou.edu	""	""	""	""	""
Study Person Phone							
Study Person Fax							
Study Person Address							
Study Person Affiliation	Center for Spatial Analysis, Department for Microbiology and Plant Biology, University of Oklahoma, Norman, OK 73019, USA	Center for Spatial Analysis, Department for Microbiology and Plant Biology, University of Oklahoma, Norman, OK 73019, USA	Center for Spatial Analysis, Department for Microbiology and Plant Biology, University of Oklahoma, Norman, OK 73019, USA	State Key Laboratory of Hydroscience and Engineering, Department of Hydraulic Engineering, Tsinghua University, Beijing 100084, China	Center for Spatial Analysis, Department for Microbiology and Plant Biology, University of Oklahoma, Norman, OK 73019, USA	Center for Spatial Analysis, Department for Microbiology and Plant Biology, University of Oklahoma, Norman, OK 73019, USA	Key Laboratory of Land Surface Pattern and Simulation, Institute of Geographic Sciences and Natural Resources Research, CAS, Beijing 100101, China
Study Person Roles							
Study Person Roles Term Accession Number							
Study Person Roles Term Source REF							
Comment[Study Person ORCID]	0000-0002-7468-2409	0000-0003-0956-7428		0000-0001-7161-5959			
Comment[Funder]							
Comment[FundRef ID]							
Comment[Funder Term Source REF]							
Comment[Grant Identifier]							
