# Supplementary material for: A global moderate resolution dataset of gross primary production of vegetation for 2000–2016
Source: Sci Data. 2017 Oct 24;4:170165. doi: 10.1038/sdata.2017.165 (PMC5667571; doi:10.1038/sdata.2017.165)
Supplement: Supplementary file 1 [file sdata2017165-isa1.zip › s_study_Zhang.txt]

Source Name	Characteristics[geographical location]	Term Source REF	Term Accession Number	Comment[derived variables]	Characteristics[environment type]	Term Source REF	Term Accession Number	Protocol REF	Comment[Method subheading]	Sample Name	Comment[data source URL]
MODIS	Earth (Planet)	OMIT	OMIT:0018724	Enhanced Vegetation Index	vegetation layer	ENVO	ENVO:01000355	Data Processing	Vegetation indices and gap-filling	MOD09A1 C6_EVI	https://doi.org/10.5067/modis/mod09a1.006
MODIS	Earth (Planet)	OMIT	OMIT:0018724	Land Surface Water Index				Data Processing	Vegetation indices and gap-filling	MOD09A1 C6_LSWI	https://doi.org/10.5067/modis/mod09a1.006
MODIS	Earth (Planet)	OMIT	OMIT:0018724	Nighttime Land Surface Temperature	temperature of environmental material	ENVO	ENVO:09200000	Data Processing		MYD11A2 C6	https://doi.org/10.5067/modis/myd11a2.006
MODIS	Earth (Planet)	OMIT	OMIT:0018724	Land cover type	land	ENVO	ENVO:01000635	Data Processing		MCD12Q1 C51	https://lpdaac.usgs.gov/dataset_discovery/modis/modis_products_table/mcd12q1
NCEP-reanalysis II	Earth (Planet)	OMIT	OMIT:0018724	Daytime temperature	temperature of environmental material	ENVO	ENVO:09200000	Data Processing	Climate data	Daily maximum_minimum air temperature	http://www.cpc.ncep.noaa.gov/products/wesley/reanalysis2/kana/reanl2-1.htm
NCEP-reanalysis II	Earth (Planet)	OMIT	OMIT:0018724	Daily mean photosynthetically active radiation	radiation	ENVO	ENVO:01001023	Data Processing	Climate data	Radiation	http://www.cpc.ncep.noaa.gov/products/wesley/reanalysis2/kana/reanl2-1.htm
Earth Stat	Earth (Planet)	OMIT	OMIT:0018724	C4 crop percentage	vegetated area	ENVO	ENVO:01001305	Data Processing	C4 percentage for cropland and natural vegetation	Major crop types distribution	http://www.earthstat.org/data-download/
ISLSCP II	Earth (Planet)	OMIT	OMIT:0018724	C4 grassland percentage	vegetated area	ENVO	ENVO:01001305	Data Processing	C4 percentage for cropland and natural vegetation	C4 vegetation percentage map	https://doi.org/10.3334/ORNLDAAC/932
