# Supplementary material for: A global moderate resolution dataset of gross primary production of vegetation for 2000–2016
Source: Sci Data. 2017 Oct 24;4:170165. doi: 10.1038/sdata.2017.165 (PMC5667571; doi:10.1038/sdata.2017.165)
Supplement: Supplementary file 1 [file sdata2017165-isa1.zip › a_assay_Zhang.txt]

Sample Name	Protocol REF	Assay Name	Raw Data File	Comment[Data Repository]	Comment[Data Record Accession]	Comment[Data Record URI]	Protocol REF	Derived Data File	Comment[Data Repository]	Comment[Data Record Accession]	Comment[Data Record URI]
MOD09A1 C6_EVI	Vegetation Photosynthesis Model (VPM) description	MOD09A1 C6_EVI	doi:10.1594/PANGAEA.879560	PANGAEA	doi:10.1594/PANGAEA.879560	https://doi.org/10.1594/PANGAEA.879560	Resolution modeling	doi:10.6084/m9.figshare.c.3789814	figshare	doi:10.6084/m9.figshare.c.3789814	https://doi.org/10.6084/m9.figshare.c.3789814
MOD09A1 C6_LSWI	Vegetation Photosynthesis Model (VPM) description	MOD09A1 C6_LSWI	doi:10.1594/PANGAEA.879560	PANGAEA	doi:10.1594/PANGAEA.879560	https://doi.org/10.1594/PANGAEA.879560	Resolution modeling	doi:10.6084/m9.figshare.c.3789814	figshare	doi:10.6084/m9.figshare.c.3789814	https://doi.org/10.6084/m9.figshare.c.3789814
MYD11A2 C6	Vegetation Photosynthesis Model (VPM) description	MYD11A2 C6	doi:10.1594/PANGAEA.879560	PANGAEA	doi:10.1594/PANGAEA.879560	https://doi.org/10.1594/PANGAEA.879560	Resolution modeling	doi:10.6084/m9.figshare.c.3789814	figshare	doi:10.6084/m9.figshare.c.3789814	https://doi.org/10.6084/m9.figshare.c.3789814
MCD12Q1 C51	Vegetation Photosynthesis Model (VPM) description	MCD12Q1 C51	doi:10.1594/PANGAEA.879560	PANGAEA	doi:10.1594/PANGAEA.879560	https://doi.org/10.1594/PANGAEA.879560	Resolution modeling	doi:10.6084/m9.figshare.c.3789814	figshare	doi:10.6084/m9.figshare.c.3789814	https://doi.org/10.6084/m9.figshare.c.3789814
Daily maximum_minimum air temperature	Vegetation Photosynthesis Model (VPM) description	Daily maximum_minimum air temperature	doi:10.1594/PANGAEA.879560	PANGAEA	doi:10.1594/PANGAEA.879560	https://doi.org/10.1594/PANGAEA.879560	Resolution modeling	doi:10.6084/m9.figshare.c.3789814	figshare	doi:10.6084/m9.figshare.c.3789814	https://doi.org/10.6084/m9.figshare.c.3789814
Radiation	Vegetation Photosynthesis Model (VPM) description	Radiation	doi:10.1594/PANGAEA.879560	PANGAEA	doi:10.1594/PANGAEA.879560	https://doi.org/10.1594/PANGAEA.879560	Resolution modeling	doi:10.6084/m9.figshare.c.3789814	figshare	doi:10.6084/m9.figshare.c.3789814	https://doi.org/10.6084/m9.figshare.c.3789814
Major crop types distribution	Vegetation Photosynthesis Model (VPM) description	Major crop types distribution	doi:10.1594/PANGAEA.879560	PANGAEA	doi:10.1594/PANGAEA.879560	https://doi.org/10.1594/PANGAEA.879560	Resolution modeling	doi:10.6084/m9.figshare.c.3789814	figshare	doi:10.6084/m9.figshare.c.3789814	https://doi.org/10.6084/m9.figshare.c.3789814
C4 vegetation percentage map	Vegetation Photosynthesis Model (VPM) description	C4 vegetation percentage map	doi:10.1594/PANGAEA.879560	PANGAEA	doi:10.1594/PANGAEA.879560	https://doi.org/10.1594/PANGAEA.879560	Resolution modeling	doi:10.6084/m9.figshare.c.3789814	figshare	doi:10.6084/m9.figshare.c.3789814	https://doi.org/10.6084/m9.figshare.c.3789814
